# Supplementary material for: A New Species of Diploderma (Squamata, Agamidae) from the Valley of Dadu River in Sichuan Province, with a Redescription of Topotypes of D. splendidum from Hubei Province, China
Source: Animals (Basel). 2024 Apr 29;14(9):1344. doi: 10.3390/ani14091344 (PMC11083360; doi:10.3390/ani14091344)
Supplement: Supplementary file 1 [file animals-14-01344-s001.zip]

Archive with 4 entries (4 files):
- Table S4.xlsx
- Table S1 .xlsx
- Table S2.xlsx
- Table S3.xlsx
