# Supplementary material for: A New Species of Diploderma (Squamata, Agamidae) from the Valley of Dadu River in Sichuan Province, with a Redescription of Topotypes of D. splendidum from Hubei Province, China
Source: Animals (Basel). 2024 Apr 29;14(9):1344. doi: 10.3390/ani14091344 (PMC11083360; doi:10.3390/ani14091344)
Supplement: Supplementary file 1 [file animals-14-01344-s001.zip › Table S4.xlsx]

## Sheet: Loading
Table S4. Summary statistics of PCA analyses of females‘ morphometric characteristics in selected members.
	PC1	PC2	PC3	PC4	PC5	PC6	PC7	PC8	PC9	PC10
Standard deviation	2.49594	1.4867	0.791477	0.568777	0.520611	0.355044	0.318267	0.250984	0.178356	0.129921
Proportion of Variance	0.622972	0.221026	0.0626437	0.0323507	0.0271035	0.0126056	0.0101294	0.00629932	0.00318108	0.00168794
Cumulative Proportion	0.622973	0.843999	0.906642	0.938993	0.966097	0.978702	0.988832	0.995131	0.998312	1
SVL	-0.379098	-0.105845	-0.2085	-0.00566619	0.339021	0.112285	0.227593	-0.102525	-0.498709	0.602506
TAL	-0.276405	0.264302	-0.635422	0.157867	-0.628505	-0.0501346	0.0881588	-0.0172412	-0.0974643	-0.0998054
HL	-0.363712	-0.198609	0.137805	0.150095	0.0027238	0.58362	0.297098	0.501238	0.0325814	-0.324903
HW	-0.0746635	-0.622919	0.149702	0.325125	-0.296849	-0.392488	-0.301038	0.279754	-0.23795	0.102993
HD	-0.0188149	-0.637812	-0.240858	-0.273849	-0.131619	0.333489	-0.0796282	-0.520018	0.221969	-0.072582
SEL	-0.338232	0.215827	0.243272	0.580331	0.0302803	0.25258	-0.437767	-0.392029	0.161599	0.0830472
FLL	-0.350189	0.018956	0.520198	-0.151085	-0.242573	-0.288209	0.441074	-0.405582	-0.174591	-0.228352
HLL	-0.391195	-0.00270703	0.05262	-0.209951	-0.0938594	-0.213249	0.0734524	0.215483	0.700487	0.450906
T4L	-0.353486	0.162101	0.0911801	-0.598636	-0.0534256	0.0889301	-0.601019	0.152477	-0.267742	-0.123164
TRL	-0.355879	-0.106952	-0.335385	0.0988023	0.559619	-0.4228	-0.0489093	-0.0374967	0.125989	-0.477558
