# Supplementary material for: A New Species of Diploderma (Squamata, Agamidae) from the Valley of Dadu River in Sichuan Province, with a Redescription of Topotypes of D. splendidum from Hubei Province, China
Source: Animals (Basel). 2024 Apr 29;14(9):1344. doi: 10.3390/ani14091344 (PMC11083360; doi:10.3390/ani14091344)
Supplement: Supplementary file 1 [file animals-14-01344-s001.zip › Table S1 .xlsx]

## Sheet: Sheet1
Table S1. Morphological data of the type series of Diploderma daduense sp. nov and D. splendidum. Morphometric measurements are in the unit of mm. For measurement and count methods and abbreviations, see the Materials and methods.
	Diploderma daduense sp. nov.
Type Status	YBU-GP9889	CIB-CB2021240	CIB-CB2021238	CIB-201806026	CIB-201806035	CIB-CB2021246	YBU22706	CIB-CB2021228	CIB-CB2021229	YBU22698	YBU23208	CIB119354	CIB-201806032	CIB-201806030	CIB-201806033	CIB-201806031	CIB-CB2021237	CIB-CB2021242	CIB-CB2021268	YBU22688	YBU23212	YBU23205	YBU23210	YBU23209	YBU23202	YBU22711	YBU23218	YBU23204	CIB-CB2021230
Sex	F	F	F	F	F	F	F	F	F	M	M	M	M	M	M	M	M	M	M	M	M	M	M	M	M	M	M	M	M
SVL	68.23	68.32	69.9	69.15	52.6	69.74	68.62	77.06	80.01	85.75	85.94	93.46	88.1	90.89	85.19	93.11	83.48	87.26	85.41	89.21	89.63	78.44	94.36	94.97	87.33	91.6	74.7	76.51	90.51
TAL	164.78	158.27	159.23	160	120	153.17	161.28	167.01	179.1	212.36	210.05	245.2	206	218	203	231	209.5	161.6+	183.15	133.8+	219.32	179.63	216.18	219.08	196.39	207.28	172.25	196.17	198.44
HW	13.01	12.49	13.16	12.82	9.89	13.13	12.68	13.21	13.79	18.83	20.7	22.59	22.41	23.6	21.45	23.6	17.03	18.64	14.76	22.32	20.83	18.32	20.17	22.87	19.58	23.53	16.11	15.37	19.95
HL	20.72	19.66	19.81	19.64	15.26	19.54	19.42	20.54	22.93	28.06	29.22	29.96	29.32	29.68	27.3	31	27.51	29.3	24.09	30.19	30.95	25.87	30.04	31.6	28.04	32.55	24.7	23.95	27.98
HD	9.76	9.01	9.54	10.52	7.79	9.62	9.18	10.58	10.85	13.07	14.05	15.14	16.17	16.8	16.32	16.89	12.52	14.1	13.23	14.09	13.87	12.78	12.75	15.08	13.7	15.72	11.2	11.08	12.79
SEL	7.56	7.83	8.44	8.02	6.59	7.72	9.12	8.05	8.66	11.33	11.81	11.12	11.12	11.65	10.68	11.87	9.92	11.2	9.57	11.67	11.77	10.34	13.01	12.34	11.62	14.23	10.27	9.62	10.05
TNC	0.91	1.16	1.01	0.64	0.5	1.13	1.21	1.41	1.31	1.57	1.46	2.52	1.21	1.68	1.19	1.57	2.05	1.72	1.16	1.83	2.57	1.59	1.81	2.75	2.17	2.86	1.58	1.95	1.93
FLL	30.59	29.34	34.49	32.56	23.99	31.51	31.03	29.15	32.19	35.37	39.89	42.42	42.24	40.35	37.97	40.28	38.09	39.95	35.48	40.98	40.74	36.16	44.41	42.32	39.5	39.99	36.68	36.99	36.92
HLL	53.15	52.59	55.28	56.03	34.75	51.58	53.44	54.61	56.77	57.14	65.24	72.01	68.43	68.88	60.66	68.37	67.87	62.21	61.06	65.62	66.87	57.3	66.46	72.02	62.04	67.44	59.95	61.72	63.2
T4L	12.37	13.88	13.89	15.43	9.55	12.28	12.16	14.08	13.8	15.61	13.63	18.31	18.9	18.85	16.94	18.78	17.1	17.21	16.01	15.38	16.45	14.15	16.12	17.3	14.9	16.41	13.95	15.87	15.73
TRL	35.25	32.96	34.45	33.67	23.43	32.98	37.04	40.58	39.04	40.52	40.15	48.99	42.55	43.36	39.69	46.69	40.58	39.65	42.73	39.16	40.96	38.41	42.16	41.84	41.48	39.65	35.54	35.86	38.88
	Diploderma splendidum
Type Status	CB2022Y31	YBU23124(HB1)	YBU-HB3	CB2022Y14	CB2022Y12	YBU23125(HB2)	YBU-HB4	CB2022Y29	CB2022Y17	CB2022Y13	CB2022Y26
Sex	F	F	F	F	F	M	M	M	M	M	M
SVL	63.11	71.73	67.43	69.94	78.16	70.17	83.26	77.51	82.05	79.93	69.69
TAL	157.3	94.98	180.13	157.66	153.681	189.24	200.18	206.82	199.64	180.64	164.37
HW	11.32	13.66	13.5	10.5	13.39	14.78	20.02	15.03	16	14.46	12.73
HL	19.62	22.28	20.83	19.76	22.32	21.96	27.49	23.83	25.55	24.34	19.85
HD	8.4	9.27	8.74	9.22	10.2	9.51	11.6	10.86	11.48	11.1	9.42
SEL	7.91	9.94	10.55	7.96	9.28	9.33	11.29	9.27	9.13	9.24	8.39
TNC	1.11	0.61	0.79	0.98	1.01	1.22	1.85	1.08	1.18	1.06	0.96
FLL	33.13	35.41	33.41	31.64	37.35	35.37	39.4	38.63	43.94	40.84	34.82
HLL	51.4	55.64	53.77	54.43	60.44	57.14	66.79	65.32	72.95	62.11	57.76
T4L	14.26	14.1	13.57	14.28	15.23	14.99	18.51	16.55	18.58	16.15	14.98
TRL	28.71	34.7	31.09	31.25	39.01	31.99	34.09	37.23	41.09	36.34	36.77
