# Supplementary material for: A New Species of Diploderma (Squamata, Agamidae) from the Valley of Dadu River in Sichuan Province, with a Redescription of Topotypes of D. splendidum from Hubei Province, China
Source: Animals (Basel). 2024 Apr 29;14(9):1344. doi: 10.3390/ani14091344 (PMC11083360; doi:10.3390/ani14091344)
Supplement: Supplementary file 1 [file animals-14-01344-s001.zip › Table S2.xlsx]

## Sheet: MatrixOutput
Table S2. Uncorrected genetic pairwise distances (p-distances) (%) between Diploderma species in this study based on the mitochondrial ND2 gene sequences.
		1	2	3	4	5	6	7	8	9	10	11	12	13	14	15	16	17	18	19	20	21	22	23	24	25	26	27	28	29	30	31	32	33	34	35	36	37	38	39	40	41	42	43	44	45
1	Diploderma daduense sp. nov.
2	D. splendidum	0.0694807
3	sp.1	0.0699384	0.0644018
4	sp.2	0.0728542	0.0702345	0.0359343
5	D. angustelinea	0.189856	0.187701	0.193018	0.188912
6	D. aorun	0.196427	0.192252	0.191478	0.190452	0.0847023
7	D. batangense	0.172488	0.173709	0.173709	0.17723	0.0798122	0.0798122
8	D. bowoense	0.19117	0.183876	0.182752	0.183265	0.0903491	0.0954825	0.0892019
9	D. brevicauda	0.182834	0.175684	0.179671	0.173511	0.0687885	0.0539014	0.0821596	0.088809
10	D. brevipes	0.146941	0.155936	0.159817	0.163242	0.187215	0.196347	0.194836	0.191781	0.182648
11	D. chapaense	0.167157	0.16777	0.166667	0.176471	0.144608	0.134804	0.144608	0.125	0.133578	0.169118
12	D. danbaense	0.135339	0.126605	0.136037	0.129877	0.184292	0.187885	0.169014	0.188912	0.171971	0.182648	0.167892
13	D. daochengense	0.195688	0.191681	0.197125	0.196099	0.0811088	0.0898357	0.07277	0.100103	0.0790554	0.19863	0.137255	0.187372
14	D. donglangense	0.195092	0.192718	0.193018	0.188912	0.0749487	0.0805955	0.0751174	0.0893224	0.0667351	0.203196	0.144608	0.186345	0.0595483
15	D. drukdaypo	0.18308	0.183449	0.181211	0.177105	0.0718686	0.0508214	0.084507	0.0939425	0.0441478	0.189498	0.137255	0.178645	0.0800821	0.0749487
16	D. dymondi	0.170937	0.167467	0.169429	0.175224	0.185198	0.184428	0.183099	0.19532	0.181898	0.159721	0.177696	0.183254	0.191799	0.194807	0.184612
17	D. fasciatum	0.157002	0.151168	0.154004	0.150924	0.177618	0.179158	0.150235	0.172998	0.163758	0.159817	0.167279	0.161191	0.180185	0.182238	0.171201	0.162682
18	D. flaviceps	0.143618	0.140434	0.149699	0.143811	0.188114	0.188607	0.181925	0.193902	0.173094	0.188356	0.178922	0.0432158	0.187006	0.183528	0.179044	0.187496	0.166239
19	D. flavilabre	0.187556	0.189104	0.182752	0.182752	0.0985626	0.10729	0.0938967	0.0980493	0.0913758	0.194064	0.129902	0.186345	0.103696	0.0908624	0.0954825	0.184978	0.166838	0.190801
20	D. formosgulae	0.185934	0.181078	0.186345	0.178131	0.0703285	0.0554415	0.0809859	0.0944559	0.0467146	0.188356	0.13848	0.181725	0.0775154	0.0672485	0.0323409	0.181935	0.170945	0.179557	0.0939425
21	D. iadinum	0.190678	0.184713	0.182752	0.185318	0.171458	0.174025	0.153756	0.177105	0.161191	0.181507	0.139706	0.181211	0.171458	0.169405	0.163244	0.178853	0.178645	0.180604	0.167351	0.168891
22	D. jiulongense	0.190164	0.189518	0.194559	0.193532	0.0282341	0.087269	0.0868545	0.099076	0.0744353	0.189498	0.139706	0.187885	0.0908624	0.0785421	0.0723819	0.187949	0.177105	0.192875	0.102156	0.0728953	0.170945
23	D. kangdingense	0.184764	0.174326	0.182752	0.180698	0.0903491	0.087269	0.084507	0.0559548	0.073922	0.182648	0.127451	0.181211	0.0954825	0.0882957	0.0836756	0.184978	0.163758	0.187439	0.0985626	0.0847023	0.169405	0.088809
24	D. laeviventre	0.216098	0.210438	0.209935	0.20338	0.179242	0.183547	0.164609	0.19217	0.164763	0.192525	0.140466	0.19906	0.186482	0.180794	0.170276	0.210925	0.194931	0.204509	0.183379	0.170451	0.195973	0.180794	0.183729
25	D. limingense	0.198426	0.189485	0.190965	0.189938	0.0766598	0.0580082	0.0829421	0.0980493	0.0400411	0.200913	0.147876	0.184292	0.0848734	0.0735797	0.0444901	0.191507	0.173169	0.186254	0.106776	0.0511636	0.173854	0.0802533	0.0896646	0.178548
26	D. luei	0.171689	0.159817	0.173516	0.174658	0.178082	0.191781	0.201878	0.200913	0.178082	0.0981735	0.182598	0.173516	0.196347	0.194064	0.189498	0.159753	0.167808	0.176941	0.200913	0.179224	0.195205	0.187215	0.187215	0.208775	0.191781
27	D. makii	0.180457	0.156849	0.182648	0.18379	0.194064	0.212329	0.20892	0.207763	0.19863	0.134703	0.180147	0.184932	0.203196	0.203196	0.205479	0.165525	0.174658	0.192922	0.214612	0.199772	0.206621	0.205479	0.19863	0.225825	0.20624	0.10274
28	D. menghaiense	0.176644	0.179949	0.174057	0.181531	0.148415	0.145911	0.126761	0.149855	0.132064	0.180365	0.0870098	0.177181	0.157041	0.13843	0.136296	0.173019	0.164316	0.173399	0.14069	0.137817	0.145461	0.144346	0.137898	0.156936	0.149567	0.182648	0.203196
29	D. micangshanense	0.161698	0.150449	0.151812	0.153362	0.177198	0.181358	0.164319	0.168384	0.164762	0.162003	0.144071	0.154926	0.184453	0.178753	0.17021	0.117718	0.14742	0.167159	0.169953	0.172535	0.167362	0.177716	0.17253	0.189027	0.177376	0.147962	0.151435	0.158518
30	D. panchi	0.190217	0.19001	0.193	0.190834	0.0784881	0.0490201	0.0751174	0.0984365	0.0513566	0.194064	0.147059	0.179778	0.0910271	0.0801413	0.0497033	0.183456	0.174562	0.182221	0.0998068	0.0473669	0.172708	0.0822777	0.0933069	0.175289	0.0497436	0.189498	0.214612	0.150332	0.176112
31	D. panlong	0.157967	0.15152	0.159651	0.157598	0.175051	0.179671	0.160798	0.179671	0.159651	0.160959	0.181373	0.156057	0.177105	0.177105	0.167864	0.120617	0.138604	0.158256	0.175051	0.167351	0.167864	0.172485	0.169918	0.194938	0.174709	0.151826	0.179224	0.171627	0.116077	0.166865
32	D. polygonatum	0.152329	0.155708	0.1621	0.165525	0.184932	0.200913	0.187793	0.187215	0.187215	0.136986	0.170343	0.164384	0.200913	0.187215	0.191781	0.160895	0.155251	0.180365	0.194064	0.188356	0.181507	0.184932	0.182648	0.196446	0.205479	0.141553	0.146119	0.16895	0.150294	0.196347	0.156393
33	D. qilin	0.196078	0.193774	0.195072	0.189938	0.0713552	0.0585216	0.084507	0.0908624	0.0405544	0.196347	0.142157	0.183778	0.0785421	0.0764887	0.0508214	0.19147	0.169405	0.185406	0.0949692	0.050308	0.174025	0.0749487	0.0805955	0.171486	0.0511636	0.189498	0.207763	0.134243	0.173571	0.0594794	0.174538	0.203196
34	D. shuoquense	0.195647	0.180894	0.188912	0.186858	0.085729	0.0900924	0.0938967	0.063655	0.0816222	0.19863	0.133578	0.184805	0.088809	0.0852156	0.0867556	0.191983	0.166838	0.192241	0.0980493	0.0862423	0.175051	0.0913758	0.0631417	0.189068	0.085729	0.194064	0.196347	0.138511	0.175121	0.0928238	0.173511	0.191781	0.0852156
35	D. slowinskii	0.201007	0.19297	0.188743	0.185203	0.173197	0.168451	0.161972	0.176246	0.156842	0.207763	0.153186	0.187826	0.178722	0.170979	0.162903	0.190015	0.180883	0.201877	0.171096	0.162864	0.176869	0.17536	0.166116	0.160944	0.172886	0.200913	0.203196	0.148409	0.164747	0.164829	0.193303	0.200913	0.17284	0.166646
36	D. swild	0.159322	0.152431	0.16088	0.152051	0.169161	0.177471	0.15759	0.174881	0.156716	0.16247	0.151529	0.155673	0.177465	0.169172	0.164747	0.121294	0.145555	0.158671	0.162944	0.162414	0.17021	0.173832	0.160355	0.189763	0.16934	0.143745	0.173031	0.157831	0.128257	0.166605	0.102734	0.17189	0.168642	0.161387	0.171675
37	D. swinhonis	0.144201	0.146005	0.139269	0.14726	0.189498	0.196347	0.185446	0.180365	0.187215	0.152968	0.165441	0.152968	0.203196	0.203196	0.191781	0.159753	0.1621	0.167808	0.19863	0.174658	0.164384	0.194064	0.182648	0.184838	0.203196	0.146119	0.173516	0.173516	0.147962	0.203196	0.141553	0.143836	0.203196	0.194064	0.205479	0.153165
38	D. tachengense	0.193552	0.187727	0.186858	0.181725	0.0728953	0.0282341	0.0798122	0.0908624	0.0400411	0.189498	0.129902	0.180185	0.0821355	0.073922	0.0431211	0.179917	0.174025	0.181671	0.0975359	0.0456879	0.170431	0.0775154	0.0841889	0.169584	0.0444901	0.187215	0.203196	0.140527	0.173585	0.040584	0.175051	0.191781	0.0446612	0.0847023	0.167098	0.169686	0.196347
39	D. varcoae	0.1654	0.161246	0.170431	0.174538	0.180698	0.185832	0.180751	0.181725	0.169405	0.175799	0.181373	0.173511	0.181725	0.183265	0.176335	0.0907275	0.160164	0.180191	0.172485	0.178131	0.172998	0.180185	0.177618	0.193387	0.181725	0.171233	0.182648	0.171708	0.114004	0.176755	0.113963	0.166667	0.179158	0.174538	0.198315	0.121937	0.165525	0.178645
40	D. vela	0.188359	0.184343	0.181491	0.178404	0.072493	0.0529548	0.0694902	0.0920295	0.0493559	0.179838	0.135303	0.182518	0.0786626	0.0735196	0.0259645	0.175959	0.17095	0.185167	0.0966567	0.0329042	0.159897	0.0750637	0.0822608	0.167178	0.0490131	0.183278	0.202748	0.12969	0.167234	0.0551553	0.167096	0.185569	0.0473001	0.0868881	0.160007	0.164104	0.18786	0.0411296	0.173779
41	D. xinlongense	0.179261	0.177626	0.183778	0.177618	0.0780287	0.0549281	0.084507	0.0929158	0.0472279	0.196347	0.142157	0.174025	0.0913758	0.0811088	0.0513347	0.181679	0.166324	0.174161	0.0995893	0.0580082	0.176591	0.0816222	0.0811088	0.179242	0.0557837	0.191781	0.203196	0.139789	0.164772	0.047197	0.162731	0.203196	0.0610883	0.0877823	0.158367	0.15464	0.200913	0.0451745	0.167351	0.0596387
42	D. yangi	0.21269	0.209324	0.208419	0.203285	0.177618	0.182752	0.180751	0.195585	0.166324	0.205479	0.148284	0.193532	0.189938	0.181211	0.175051	0.226861	0.197125	0.201905	0.188912	0.177105	0.196612	0.178131	0.180698	0.0610048	0.186858	0.212329	0.205479	0.159434	0.18391	0.178695	0.195585	0.194064	0.172998	0.186345	0.146852	0.194598	0.19863	0.167351	0.196612	0.170693	0.171458
43	D. yongshengense	0.196776	0.194735	0.197639	0.198665	0.0862423	0.0918891	0.0762911	0.10729	0.0831622	0.194064	0.133578	0.187885	0.0143737	0.0657084	0.087269	0.185307	0.179671	0.185879	0.109856	0.0836756	0.170431	0.0939425	0.101643	0.185965	0.0848734	0.191781	0.19863	0.150837	0.181344	0.0920538	0.172485	0.196347	0.0826489	0.0918891	0.177959	0.173832	0.203196	0.0841889	0.181211	0.0858606	0.0934292	0.188398
44	D. yulongense	0.193881	0.185865	0.195072	0.194045	0.0800821	0.0836756	0.0774648	0.0949692	0.0698152	0.191781	0.140931	0.187885	0.0523614	0.0574949	0.0764887	0.193999	0.178645	0.189714	0.102156	0.0723819	0.175051	0.0847023	0.0913758	0.180794	0.0804244	0.189498	0.196347	0.146443	0.177198	0.0863542	0.179158	0.188356	0.0775154	0.0939425	0.166101	0.178503	0.189498	0.0749487	0.178645	0.0817475	0.0821355	0.178131	0.0574949
45	D. yunnanense	0.177069	0.176913	0.179208	0.177758	0.144454	0.139804	0.13564	0.129734	0.131923	0.178413	0.0563725	0.186168	0.149074	0.144967	0.132693	0.179147	0.166329	0.191652	0.141374	0.1307	0.155067	0.140936	0.132255	0.163587	0.141022	0.191235	0.193386	0.0921439	0.161148	0.146321	0.177834	0.184187	0.138188	0.137856	0.164424	0.162256	0.172507	0.127424	0.172021	0.125609	0.142582	0.168036	0.147262	0.142914
46	D. zhaoermii	0.161602	0.157248	0.160164	0.162218	0.187885	0.190452	0.171362	0.185318	0.180698	0.166667	0.145833	0.171971	0.193018	0.186858	0.188398	0.12498	0.151437	0.181752	0.183778	0.183265	0.175565	0.188398	0.180698	0.193387	0.191992	0.159817	0.164384	0.170113	0.102057	0.181201	0.118583	0.152968	0.186345	0.181211	0.173959	0.125051	0.146119	0.187885	0.132957	0.180976	0.179671	0.194045	0.184805	0.188912	0.173169

## Sheet: Caption
Table. Estimates of Evolutionary Divergence over Sequence Pairs between Groups
The number of base differences per site from averaging over all sequence pairs between groups are shown. This analysis involved 137 nucleotide sequences. Codon positions included were 1st+2nd+3rd+Noncoding. All ambiguous positions were removed for each sequence pair (pairwise deletion option). There were a total of 974 positions in the final dataset. Evolutionary analyses were conducted in MEGA X…
1. Kumar S., Stecher G., Li M., Knyaz C., and Tamura K. (2018). MEGA X: Molecular Evolutionary Genetics Analysis across computing platforms. Molecular Biology and Evolution 35:1547-1549.
Disclaimer: Although utmost care has been taken to ensure the correctness of the caption, the caption text is provided "as is" without any warranty of any kind. Authors advise the user to carefully check the caption prior to its use for any purpose and report any errors or problems to the authors immediately (www.megasoftware.net). In no event shall the authors and their employers be liable for a…
