# Supplementary material for: A New Species of Diploderma (Squamata, Agamidae) from the Valley of Dadu River in Sichuan Province, with a Redescription of Topotypes of D. splendidum from Hubei Province, China
Source: Animals (Basel). 2024 Apr 29;14(9):1344. doi: 10.3390/ani14091344 (PMC11083360; doi:10.3390/ani14091344)
Supplement: Supplementary file 1 [file animals-14-01344-s001.zip › Table S3.xlsx]

## Sheet: male Loading
Table S3. Summary statistics of PCA analyses of males' morphometric characteristics in selected members.
	PC1	PC2	PC3	PC4	PC5	PC6	PC7	PC8	PC9	PC10
Standard deviation	2.80399	1.10218	0.574818	0.48224	0.382044	0.294812	0.22581	0.178424	0.171873	0.121007
Proportion of Variance	0.786235	0.12148	0.0330415	0.0232555	0.0145957	0.00869144	0.00509904	0.00318353	0.00295403	0.00146427
Cumulative Proportion	0.786235	0.907715	0.940756	0.964012	0.978608	0.987299	0.992398	0.995582	0.998536	1
SVL	-0.348854	0.005316	-0.167703	0.0732557	-0.241581	-0.204619	0.331805	0.388899	-0.442929	0.535751
TAL	-0.313833	0.272991	0.0285396	0.600111	0.500757	0.356182	-0.195676	0.12841	-0.179291	-0.0385991
HL	-0.342771	-0.142359	-0.317997	-0.102998	0.00953917	-0.100374	0.225192	0.354865	-0.0149008	-0.750656
HW	-0.27297	-0.551287	-0.0781363	-0.126562	0.340683	0.282966	0.382055	-0.483411	-0.0759686	0.133748
HD	-0.22169	-0.668952	0.380374	0.140198	-0.153654	-0.032615	-0.463553	0.291775	0.110171	0.046814
SEL	-0.330656	0.0318048	-0.569586	-0.00439356	0.135568	-0.414594	-0.418323	-0.228863	0.325592	0.203859
FLL	-0.330613	0.195651	-0.00926749	-0.484098	-0.279208	0.379205	-0.432336	-0.18114	-0.41297	-0.0771737
HLL	-0.334378	0.233727	0.147149	-0.27929	-0.00656673	0.35607	0.195465	0.285732	0.663366	0.217198
T4L	-0.313507	0.212902	0.589478	-0.239743	0.342137	-0.544158	0.0640291	-0.129481	-0.107212	-0.0768066
TRL	-0.331549	0.120502	0.159684	0.467299	-0.581102	-0.0384613	0.18932	-0.451578	0.159485	-0.165314
